# Supplementary material for: Risk Factors Associated With Mastitis in Smallholder Dairy Farms in Southeast Brazil
Source: Animals (Basel). 2021 Jul 14;11(7):2089. doi: 10.3390/ani11072089 (PMC8300378; doi:10.3390/ani11072089)
Supplement: Supplementary file 1 [file animals-11-02089-s001.zip]

Archive with 1 entries (1 files):
- animals-1238639-supplementary.pdf
